# Supplementary material for: Mapping QTLs Controlling Soybean Rust Disease Resistance in Chiang Mai 5, an Induced Mutant Cultivar
Source: Genes (Basel). 2022 Dec 21;14(1):19. doi: 10.3390/genes14010019 (PMC9858275; doi:10.3390/genes14010019)
Supplement: Supplementary file 1 [file genes-14-00019-s001.zip]

Archive with 9 entries (8 files):
- Figure S1.pdf
- Table S1.pdf
- Supplementary data/
- Supplementary data/Figure S1.pdf
- Supplementary data/Table S1.pdf
- Supplementary data/Table S2.pdf
- Supplementary data/Table S3.pdf
- Supplementary data/Table S4.pdf
- Supplementary data/Table S5.pdf
